# Supplementary material for: Is Hypnotic Induction Necessary to Experience Hypnosis and Responsible for Changes in Brain Activity?
Source: Brain Sci. 2023 May 29;13(6):875. doi: 10.3390/brainsci13060875 (PMC10296668; doi:10.3390/brainsci13060875)
Supplement: Supplementary file 1 [file brainsci-13-00875-s001.zip]

Archive with 2 entries (2 files):
- brainsci-2384581-Figures S1-S3.pdf
- brainsci-2384581-Tables S1-S4.xlsx
