# Supplementary material for: Is Hypnotic Induction Necessary to Experience Hypnosis and Responsible for Changes in Brain Activity?
Source: Brain Sci. 2023 May 29;13(6):875. doi: 10.3390/brainsci13060875 (PMC10296668; doi:10.3390/brainsci13060875)
Supplement: Supplementary file 1 [file brainsci-13-00875-s001.zip › brainsci-2384581-Tables S1-S4.xlsx]

## Sheet: Table a
	Table S1. Theta PSD (log10). Region x Side interaction.								Table S2. Theta PSD (log10). Region x Condition interaction in lows
	side	region	t(df, 30)	p					region	condition	t(df, 30)	p
	left								F > C-T	Roe	18.341	0.001
		F > C-T	24.796	.001					F > C-T	Rce	12.107	0.001
		F > P-O	5.079	.001					F > C-T	IND1	14.194	0.001
		C-T < P-O	30.476	.001					F > C-T	IND2	11.93	0.001
	right								F > C-T	NH	12.034	0.001
		F > C-T	27.874	.001					F > C-T	Post	12.655	0.001
		F < P-O	5.919	.001
		C-T < P-O	12.844	.001					F > P-O	Roe	4.433	0.0108
										Rce	2.46	0.5733
	left vs. right								F > P-O	IND1	3.804	0.05
	left < right	F	3.548	.015						IND2	2.779	0.3746
	left < right	C-T	8.342	.001						NH	1.534	0.9801
	left= right	P-O	2.765	.09						Post	3.085	0.2242
	Note.Regions: F, frontal; C-T, central-temporal; P-O, parieto-occipital.
	Non significant differences (p>.05) are in italics								C-T < P-O	Roe	10.297	0.001
									C-T < P-O	Rce	11.063	0.001
									C-T < P-O	Ind1	6.368	0.001
									C-T < P-O	Ind2	9.259	0.001
									C-T < P-O	NH	15.583	0.001
		Table S3. Gamma PSD (log10). Region x Condition interaction in lows.							C-T < P-O	Post	8.338	0.001
		Region	Condition	t(df, 14)	p
		F > C-T	Roe	9.032	0.001				F	Roe - Rce	0.083	1
		F > C-T	Rce	4.365	0.0369					Roe - Ind1	1.616	0.9684
		F > C-T	IND1	4.546	0.0272					Roe - Ind2	0.499	1
		F > C-T	IND2	9.569	0.001					Roe - NH	0.626	1
		F > C-T	Hypn	4.607	0.0245					Roe - Post	0.903	0.9999
			Post	2.331	0.6565					Rce - Ind1	1.621	0.9675
										Rce - Ind2	0.558	1
		F > P-O	Roe	5.884	0.0029					Rce - NH	0.558	1
			Rce	0.676	1					Rce - Post	1.121	0.9993
		F > P-O	IND1	5.723	0.0038					Ind1 - Ind2	0.998	0.9998
		F > P-O	IND2	4.66	0.0224					Ind1 - NH	2.618	0.4711
			Hypn	1.512	0.9742					Ind1 - Post	0.806	1
		F > P-O	Post	5.94	0.0027					Ind2 - NH	1.077	0.9996
										Ind2 - Post	0.358	1
		C-T vs. P-O	Roe	1.072	0.9991					NH - Post	1.388	0.9925
			Rce	3.391	0.1774
			IND1	2.023	0.8189				C-T	Roe - Rce	0.362	1
			IND2	1.659	0.9472					Roe - Ind1	2.44	0.5863
			Hypn	3.035	0.296					Roe - Ind2	0.819	1
			Post	2.05	0.8059					Roe - NH	0.042	1
										Roe - Post	1.977	0.8577
		F	Roe - Rce	0.483	1					Rce - Ind1	2.778	0.3748
			Roe - Ind1	1.365	0.9893					Rce - Ind2	1.315	0.9957
			Roe - Ind2	0.385	1					Rce - NH	0.393	1
			Roe - Hypn	0.991	0.9996					Rce - Post	2.433	0.5907
			Roe - Post	0.798	1					Ind1 - Ind2	1.613	0.969
			Rce - Ind1	1.149	0.9981					Ind1 - NH	2.575	0.4983
			Rce - Ind2	0.118	1					Ind1 - Post	0.718	1
			Rce - Hypn	0.456	1					Ind2 - NH	0.745	1
			Rce - Post	0.202	1					Ind2 - Post	0.908	0.9999
			Ind1 - Ind2	1.991	0.8334					NH - Post	1.68	0.9563
			Ind1 - Hypn	0.399	1
			Ind1 - Post	0.603	1				P-O	Roe - Rce	0.466	1
			Ind2 - Hypn	0.617	1					Roe - Ind1	1.07	0.9996
			Ind2 - Post	0.293	1					Roe - Ind2	0.797	1
			Hypn - Post	0.26	1					Roe - NH	0.243	1
										Roe - Post	0.817	1
		C-T	Roe - Rce	1.833	0.8967					Rce - Ind1	0.787	1
			Roe - Ind1	2.349	0.6466					Rce - Ind2	0.413	1
			Roe - Ind2	0.316	1					Rce - NH	0.104	1
			Roe - Hypn	1.824	0.8999					Rce - Post	0.487	1
			Roe - Post	2.483	0.5704					Ind1 - Ind2	0.345	1
			Rce - Ind1	1.751	0.9232					Ind1 - NH	1.052	0.9997
			Rce - Ind2	2.264	0.6939					Ind1 - Post	0.321	1
			Rce - Hypn	0.089	1					Ind2 - NH	0.526	1
			Rce - Post	0.586	1					Ind2 - Post	0.035	1
			Ind1 - Ind2	3.266	0.2137					NH - Post	0.534	1
			Ind1 - Hypn	0.767	1				Note. Regions: F, frontal; C-T, central-temporal; P-O, parieto-occipital.
			Ind1 - Post	0.141	1				Non significant differences (p>.05) are in italics
			Ind2 - Hypn	1.54	0.97
			Ind2 - Post	1.694	0.9387
			Hypn - Post	0.897	0.9999
										Table S4. Gamma PSD (log10). Side x Region interaction.
		P-O	Roe - Rce	2.052	0.805					Side	Region	t (df, 30)	p
			Roe - Ind1	0.647	1					left
			Roe - Ind2	0.489	1						F > C-T	22.447	.001
			Roe - Hypn	3.438	0.1652						F > P-O	7.633	.001
			Roe - Post	0.327	1						C-T < P-O	7.2	.001
			Rce - Ind1	2.003	0.8281					right
			Rce - Ind2	2.312	0.6671						F > C-T	14.448	.001
			Rce - Hypn	0.039	1						F > P-O	12.248	.001
			Rce - Post	1.789	0.9115						C-T - P-O	1.575	.620
			Ind1 - Ind2	0.036	1					left vs. right
			Ind1 - Hypn	2.062	0.8001						F	2.796	.086
			Ind1 - Post	0.42	1						C-T	2.711	.103
			Ind2 - Hypn	1.293	0.9936					left < right	P-O	3.801	.008
			Ind2 - Post	0.281	1					Note.Regions: F, frontal; C-T, central-temporal; P-O, parieto-occipital.
			Hypn - Post	2.342	0.6503					Non significant differences (p>< .05) are in italics.
		Note. Non significant differences (p > .05) are in italics.
		Regions: F, frontal; C-T, central-temporal; P-O, parieto-occipital.

## Sheet: Table b
	Table S4. Theta PSD (log10). Region x Condition interaction in lows
	region	condition	t(df, 30)	p
	F > C-T	Roe	18.341	0.001
	F > C-T	Rce	12.107	0.001
	F > C-T	IND1	14.194	0.001
	F > C-T	IND2	11.93	0.001
	F > C-T	NH	12.034	0.001
	F > C-T	Post	12.655	0.001
	F > P-O	Roe	4.433	0.0108
		Rce	2.46	0.5733
	F > P-O	IND1	3.804	0.05
		IND2	2.779	0.3746
		NH	1.534	0.9801
		Post	3.085	0.2242
	C-T < P-O	Roe	10.297	0.001
	C-T < P-O	Rce	11.063	0.001
	C-T < P-O	Ind1	6.368	0.001
	C-T < P-O	Ind2	9.259	0.001
	C-T < P-O	NH	15.583	0.001
	C-T < P-O	Post	8.338	0.001
	F	Roe - Rce	0.083	1
		Roe - Ind1	1.616	0.9684
		Roe - Ind2	0.499	1
		Roe - NH	0.626	1
		Roe - Post	0.903	0.9999
		Rce - Ind1	1.621	0.9675
		Rce - Ind2	0.558	1
		Rce - NH	0.558	1
		Rce - Post	1.121	0.9993
		Ind1 - Ind2	0.998	0.9998
		Ind1 - NH	2.618	0.4711
		Ind1 - Post	0.806	1
		Ind2 - NH	1.077	0.9996
		Ind2 - Post	0.358	1
		NH - Post	1.388	0.9925
	C-T	Roe - Rce	0.362	1
		Roe - Ind1	2.44	0.5863
		Roe - Ind2	0.819	1
		Roe - NH	0.042	1
		Roe - Post	1.977	0.8577
		Rce - Ind1	2.778	0.3748
		Rce - Ind2	1.315	0.9957
		Rce - NH	0.393	1
		Rce - Post	2.433	0.5907
		Ind1 - Ind2	1.613	0.969
		Ind1 - NH	2.575	0.4983
		Ind1 - Post	0.718	1
		Ind2 - NH	0.745	1
		Ind2 - Post	0.908	0.9999
		NH - Post	1.68	0.9563
	P-O	Roe - Rce	0.466	1
		Roe - Ind1	1.07	0.9996
		Roe - Ind2	0.797	1
		Roe - NH	0.243	1
		Roe - Post	0.817	1
		Rce - Ind1	0.787	1
		Rce - Ind2	0.413	1
		Rce - NH	0.104	1
		Rce - Post	0.487	1
		Ind1 - Ind2	0.345	1
		Ind1 - NH	1.052	0.9997
		Ind1 - Post	0.321	1
		Ind2 - NH	0.526	1
		Ind2 - Post	0.035	1
		NH - Post	0.534	1
	Note. Regions: F, frontal; C-T, central-temporal; P-O, parieto-occipital.
	Non significant differences (p>.05) are in italics
